# Supplementary material for: Assessment of microbial quality in poultry drinking water on farms in Austria
Source: Front Vet Sci. 2023 Nov 22;10:1254442. doi: 10.3389/fvets.2023.1254442 (PMC10702765; doi:10.3389/fvets.2023.1254442)
Supplement: Supplementary file 1 [file Table_1.XLSX]

## Sheet: Supplementary Table S1
Supplementary Table S1
Waterline treatment (T)	Slaughterhouse	Water supply	Poultry farm				Water samples (n)
					Sampling frequency		Before treatment (BT)			After treatment (AT)
							n	Isolates (n)		n	Isolates (n)
1	D	private	4		1		1	5		1	4
1	A	private	6		2		4	15		4	10
1	B	private	8		1		2	5		2	0
1	B	private	10		1		2	5		2	7
1	D	private	11		1		2	5		2	2
1	B	private	12		2		4	10		4	12
1	C	public	1		1		1	4		1	2
1	A	public	2		1		2	15		2	21
1	E	public	3		2		4	12		4	14
1	E	public	5		2		4	13		4	16
1	C	public	7		1		1	2		1	0
1	E	public	9		2		4	15		4	18
1	B	public	13		2		4	11		4	6
1	C	public	14		1		1	6		1	1
Total after T1	5		14				36	123		36	113
2	D	private	4		1		1	5		1	5
2	B	private	10		1		2	5		2	0
2	D	private	11		2		2	12		2	0
2	E	private	15		1		2	9		2	5
2	A	private	19		1		2	8		2	5
2	C	public	1		1		1	5		1	6
2	A	public	2		2		4	18		4	16
2	E	public	3		2		4	12		4	18
2	E	public	5		2		4	14		4	18
2	C	public	7		1		1	4		1	4
2	C	public	14		2		2	9		2	0
2	C	public	16		1		2	8		2	0
2	A	public	17		1		2	9		2	3
2	B	public	18		2		4	21		4	16
Total after T2	5		14				33	139		33	96
Supplementary Table S1: Overview of the water samples and collected isolates during chemical waterline treatment with 4.00 ppm active ClO2 (T1) and combined chemical (3.0% peroxyacetic acid (PAA) and 4.0 ppm active ClO2) and mechanical (waterline cleaning with a high-pressure air pump) treatment (T2) in poultry farms (n=14).

## Sheet: Supplementary Table S2
Supplementary Table S2
Treatment (T)	Sampling frequency	Water supply	Poultry farm	AMC					EB					PS					Campylobacter sp.
				log10 CFU/ml					log10 CFU/ml					log10 CFU/ml
				BT	AT	log10 reduction	Reduction %		BT	AT	log10 reduction	Reduction %		BT	AT	log10 reduction	Reduction %		BT	AT
1	1	private	4	5.3	6.8	1.5	NA		4.4	5.8	1.39635	NA		4.4	6.7	2.24536	NA		-	-
1	1	private	6	6.7±1.07	6.3±1.5	-0.1204	24.212		5.0±0.44	1.3±0.00	-3.79239	99.9839		5.4±1.65	4.9±2.17	-0.183055	34.3938		-	-
1	2	private	6	7.6±0.02	5.2±0.6	-2.16533	99.3166		6.8±0.10	1.3±0.00	-5.54407	99.9997		7.2±0.19	4.5±0.44	-2.60925	99.7541		-	-
1	1	private	8	6.5±1.51	1.3±0.00	-5.99883	99.9999		3.8±2.34	1.3±0.00	-3.81811	99.9848		5.4±0.20	1.3±0.00	-4.08458	99.9918		-	-
1	1	private	10	4.9±1.79	6.7±0.18	0.802483	NA		3.5±1.47	2.0±1.00	-1.79755	98.4061		3.7±1.94	4.8±0.31	0.122207	NA		-	-
1	1	private	11	4.4±0.57	3.8±0.11	-0.788543	83.7274		1.7±0.12	1.3±0.00	-0.402261	60.396		2.2±0.75	1.3±0.00	-1.19728	93.6508		-	-
1	1	private	12	6.3±0.08	3.6±1.53	-1.94156	98.856		2.1±0.1	2.6±0.42	0.61441	NA		5.4±0.06	2.1±1.55	-2.46786	99.6595		-	-
1	2	private	12	3.2±0.51	5.6±0.21	2.2213	NA		1.9±0.84	4.0±0.14	1.84132	NA		2.3±1.41	2.9±2.26	1.19279	NA		-	-
1	1	public	1	4.2	7.2	3.07214	NA		5	3.8	-1.24503	94.3119		2.8	6.2	3.43506	NA		-	-
1	1	public	2	5.9±0.28	6.2±0.55	0.367476	NA		3.3±0.38	3.5±0.14	0.11445	NA		3.8±0.58	3.6±1.12	0.11184	NA		-	-
1	1	public	3	5.9±1.32	7.6±0.19	1.07949	NA		2.7±0.98	4.5±2.72	2.96751	NA		4.0±2.56	7.3±0.26	1.80527	NA		-	-
1	2	public	3	7.8±0.03	6.7±0.2	-0.906073	87.5856		7.5±0.00	6.5±0.27	-0.971556	89.3231		4.1±3.96	1.3±0.00	-0.230382	41.1674		-	-
1	1	public	5	5.6±0.46	6.7±0.95	1.47395	NA		3.7±2.34	2.9±2.21	-0.882393	86.8899		5.2±0.88	5.6±1.40	0.74488	NA		-	-
1	2	public	5	6.0±0.81	5.8±0.73	-0.211181	38.508		4.9±0.39	1.3±0.00	-3.73038	99.9814		6.0±0.48	5.2±2.47	0.481776	NA		-	-
1	1	public	7	3.5	1.3	-2.23045	99.4118		1.3	1.3	0	0		2.4	1.3	-1.07918	91.6667		-	-
1	1	public	9	6.4±1.10	6.7±0.38	-0.0904262	18.7967		4.7±2.27	5.1±0.74	-0.411338	61.2152		6.5±0.01	5.4±0.57	-0.916366	87.8763		-	-
1	2	public	9	7.3±0.52	6.8±0.91	-0.211772	38.5915		5.6±0.2	5.5±1.07	0.382652	NA		5.1±0.21	6.2±1.64	1.99484	NA		-	-
1	1	public	13	4.3±3.18	5.9±2.23	0.876144	NA		1.3±0.00	1.8±0.66	0.7	NA		2.7±1.93	5.4±2.64	3.26435	NA		+	-
1	1	public	13	5.9±0.39	1.3±0.00	-4.7	100		2.6±0.00	1.3±0.66	0.676694	NA		5.2±0.01	1.3±0.00	-3.9	100		-	-
1	1	public	14	6.5	4.4	-2.13254	99.263		2.1	1.3	-0.778151	83.3333		6.3	1.3	-5.01703	99.999		-	-
Supplementary Table S2: Overview of analysis of water samples before (BT) and after (AT) T1 water line treatment. The presence (+) or absence (-) of Campylobacter sp. in water samples identified by the multiplex PCR assay. Abbreviations: AMC, aerobic mesophilic count; EB, Enterobacteriaceae; PS, Pseudomonadaceae; MAD: median absolute deviation; NA, not applicable.

## Sheet: Supplementary Table S3
Supplementary Table S3
Treatment (T)	Sampling frequency	Water supply	Poultry farm	AMC					EB					PS					Campylobacter sp.
				log10 CFU/ml					log10 CFU/ml					log10 CFU/ml
				BT	AT	log10 reduction	Reduction %		BT	AT	log10 reduction	Reduction %		BT	AT	log10 reduction	Reduction %		BT	AT
2	1	private	4	5.75465	4.66087	-1.09379	91.9423		5.3	2.8	-2.50139	99.6848		1.3	4.4	3.11893	NA		-	-
2	1	private	10	2.6±1.78	1.3±0.00	-2.21748	99.3939		1.3±0.00	1.3±0.00	0	0		2.3±1.48	1.3±0.00	-1.79064	98.3806		-	-
2	1	private	11	4.0±0.26	1.3±0.00	-2.73957	99.8179		1.3±0.00	1.3±0.00	0	0		3.1±0.69	1.3±0.00	-2.055	99.1189		-	-
2	1	private	15	6.7±1.07	4.1±3.97	-0.571188	73.1582		1.3±0.00	3.1±2.57	3.32746	NA		5.9±1.5	2.5±1.75	-3.13749	99.9271		-	-
2	1	private	19	5.0±0.19	4.6±2.89	1.44098	NA		1.3±0	1.3±0.00	0	0		4.5±0.72	3.1±2.55	-0.180606	34.0228		-	-
2	1	public	1	3.8	6.6	2.80549	NA		3.7	3.4	-0.245049	43.1211		1.3	4.7	3.38917	NA		-	-
2	1	public	2	6.7±0.60	5.7±0.02	-1.15338	92.9754		2.2±1.3	1.3±0.00	-1.53782	97.1014		4.1±0.69	3.5±1.68	0.145968	NA		-	-
2	2	public	2	3.3±0.02	5.1±0.23	1.77594	NA		1.3±0	3.3±1.55	2.77177	NA		1.3±0	2.5±1.04	1.65562	NA		-	-
2	1	public	3	2.4±1.57	4.8±0.00	1.60883	NA		1.3±0.00	2.6±1.82	2.26834	NA		2.1±1.14	4.5±0.00	1.77553	NA		-	-
2	2	public	3	4.7±1.19	6.3±0.06	1.06858	NA		3.0±0.59	4.8±0.27	1.69202	NA		4.1±0.61	5.1±0.66	0.956534	NA		-	-
2	1	public	5	4.0±3.83	4.7±0.19	-1.65614	97.7927		3.4±2.96	1.3±0.00	-3.89073	99.9871		1.3±0	4.5±0.12	3.17609	NA		-	-
2	2	public	5	6.9±0.80	4.9±0.99	-1.93402	98.8359		5.0±1.46	1.3±0.00	-4.4624	99.9966		5.6±1.8	2.9±2.26	-2.37293	99.5763		-	-
2	1	public	7	4.2	7.4	3.26862	NA		2.6	5.3	2.73197	NA		3.7	7.3	3.6694	NA		-	-
2	2	public	14	6.3±1.26	1.3±0.00	-5.62525	99.9998		1.3±0.00	1.3±0.00	0	0		4.1±1.93	1.3±0.00	-3.88729	99.987		-	-
2	1	public	16	3.9±0.61	1.3±0.00	-2.79571	99.8399		2.2±1.24	2.8±2.12	1.23328	NA		3.4±1.57	1.3±0.00	-2.87622	99.867		-	-
2	1	public	17	7.1±0.64	2.9±2.25	-3.0943	99.9195		5.5±1.79	1.3±0.00	-5.1551	99.9993		5.4±1.26	2.7±1.94	-2.21048	99.3841		-	-
2	1	public	18	5.6±1.18	3.2±0.70	-2.63035	99.7658		3.5±2.75	1.9±0.79	-3.04004	99.9088		4.0±2.31	3.0±0.66	-2.1308	99.2601		-	-
2	2	public	18	4.5±1.60	5.1±0.72	0.00818842	NA		2.6±1.87	2.4±1.53	-0.469225	66.055		2.7±1.52	3.4±1.60	0.809822	NA		-	-
Supplementary Table S3: Overview of analysis of water samples before (BT) and after (AT) T2 water line treatment. The presence (+) or absence (-) of Campylobacter sp. in water samples identified by the multiplex PCR assay. Abbreviations: AMC, aerobic mesophilic count; EB, Enterobacteriaceae; PS, Pseudomonadaceae; MAD: median absolute deviation; NA, not applicable.
